# Supplementary material for: G protein-coupled receptor kinase-2 (GRK-2) controls exploration through neuropeptide signaling in Caenorhabditis elegans
Source: PLoS Genet. 2023 Jan 18;19(1):e1010613. doi: 10.1371/journal.pgen.1010613 (PMC9886303; doi:10.1371/journal.pgen.1010613)
Supplement: S3 Table — (XLSX) [file pgen.1010613.s008.xlsx]

## Sheet: FIG1
FIG1B	Strains	WT	grk-2	dop-3	grk-2; dop-3		FIG1C	Strains	WT	grk-2	grk-2; dop-3		FIG1E	Strains	WT	grk-2	dop-3	grk-2; dop-3		FIG1F	Strains	WT	grk-2
	Distance traveled (cm)	3.7	0.8	1.2	0.4			Distance traveled (cm)	0.8	1.1	2.2			Number of squares covered	37	8	38	13			Number of squares covered	46	22
		1.9	1.2	3.7	1.4				4.2	1.2	0.7				25	13	31	16				41	21
		3.5	2	4.1	2				4	1.4	0.2				28	7	40	12				50	28
		3.7	0.9	2.5	1.3				4.2	1.8	1.1				32	9	40	6				46	18
		3	0.7	3.6	2.1				4.1	1.6	0.2				41	28	34	17				48	20
		4	0.8	2.5	1.9				3.9	2.1	1				44	11	28	18				48	9
		3.8	1	1.1	2.7				4	1.9	0.1				40	7	30	10				47	12
		4.2	0.7	3.2	1.5				4.2	0.8	3				32	9	28	7				50	21
		2.5	3	1.9	0.8				0.6	0.8	0.2				44	10	42	5				48	23
		3.1	0.3	3.9	1.3				4.1	1.4	0.7				45	9	44	11				42	31
		3	0.6	3.5	1				4	0.2	1.2				37	13	34	11				45	20
		2.5	1.5	3.7	0.8				4	0.5	1.5				32	19	37	10				47	25
		2.9	0.5	3.2	1.5				3.8	3.1	3.5				25	8	44	12				48	15
		3.7	0.6	3.9	1.3				2.9	1.1	1				23	7	40	12				41	22
		2.7	1.5	2.1	1.4				4.1	0.5	3.7				42	11	39	11				50	21
		2.6	2.4	2.5	1.2				4.2	2	2.7				42	10	46	16				46	22
		1.7	1.1	3.1	1.5				4.2	0.1	1.5				43	10	42	7				41	24
		2.4	0.6	4	2.4				4.3	1.5	1.6				45	5	35	8				42	25
		3.8	1.1	2	2.7				2.7	2.7	0.2				40	10	47	9				46	21
		4	1.7	2.4	3.3				4.1	0.2	0.4				46	14	33	18				47	17
		2.5	0.8	3.7	3.1				4.1	0.7	0.5				49	11	44	14				40	12
		2.6	1.6	2.9	3.2				4	1.2	1.1				46	15	45	17				50	20
		3	2.2	4.1	1				4.1	0.5	0.3				38	10	39	11				49	22
		2.5	2.4	3.1	1.6				3.2	0.4	3.5				43	16	46	16				42	15
		3.2	0.7	2.7	1.8				0.1	0.5	3.4				50	12	50	8				49	19
		1.8	1.5	4.2	1.7				0.7	0.4	0.2				43	10	47	19				50	24
		3.7	0.3	4	1.2				1.5	1.2	0.3				34	11	48	25				48	19
		3.2	0.9	2	1				4.2	0.4	0.6				43	15	40	18				50	23
		2.8	1.4	1.4	0.9				0.7	0.6	0.4				50	17	42	10				46	12
		4.1	0.3	3.1	1.8				3.7	1.1	1.6				47	12	46	9				48	22
			0.9		1.7				4.3	1.9	0.5							17
			1.9		0.4				4.1	0.8	1							28
			0.5		0.6				4.3	0.3	1.3
			1.5		1.6				4.2	1.1	2
			1.6		1				4.4	0.2	2.2
			1.4		1.2				3.4	0.9	1.6
			1.5		1.2				4.1	0.7	2
			0.9		1				4.4	1.1	2
			0.2		1.6				4	1.2	0.2
			0.4		1.7				3.6	1.1	2
			0.2		1.1				1.9	2.3	4
			0.5		1.1				4.1	1	1.8
			0.8		1				1.4	0.5	1.5
			1						3.8	1	0.2
			0.6						4	1.2	0.6
			0.9						3.7	1.8	1.1
			1.1						3.5	0.8	0.5
			0.2							1	0.8
			0.9							1.2	1.3
			1.3							0.8	1.7
			1.3							1	0.2
			0.9							1.1
			0.6							1.2
										1
										0.8
										0.9
										0.7
										1
										1
										0.3

## Sheet: FIG2
FIG2A	Strains	WT	grk-2	grk-2; rab-3p::grk-2	grk-2; acr-2p::grk-2	grk-2; nmr-1p::grk-2		FIG2B	Strains	WT	grk-2	grk-2; xbx-1p::grk-2	grk-2; osm-6p::grk-2		FIG2C	Strains	WT	grk-2	grk-2; xbx-1p::grk-2		FIG2D	Strains	WT	grk-2	grk-2; odr-3p::grk-2		FIG2E	Strains	WT	grk-2	grk-2; sra-6p::grk-2	grk-2; str-1p str-2p odr-10p::grk-2			FIG2F	Strains	WT	grk-2	grk-2; str-1p::grk-2	grk-2; str-2p::grk-2	grk-2; odr-10p::grk-2			FIG2H	Strains	WT	grk-2	grk-2; gcy-8p::grk-2
	Numbers of squares covered	37	8	39	7	14			Numbers of squares covered	37	11	34	42			Distance traveled (cm)	2.9	0.3	0.6			Number of squares covered	46	6	17			Numbers of squares covered	38	27	13	25				Number of squares covered	44	11	19	13	22				Numbers of squares covered	34	12	11
		25	13	46	24	15				32	12	38	40				4.2	1.9	3.2				49	5	14				25	7	16	20					37	6	17	17	16					39	7	22
		28	7	35	10	13				25	9	34	31				1.5	1	1				23	5	19				38	9	9	26					45	12	16	12	24					43	7	21
		32	9	44	20	8				23	7	40	33				3.7	0.9	2.3				42	6	12				44	7	24	15					46	7	22	14	12					38	9	18
		41	18	27	10	15				42	9	38	44				4.1	0.3	2.7				31	17	24				47	10	15	25					50	10	21	20	23					46	12	10
		44	11	41	14	8				47	8	28	36				3.5	1.6	4				42	10	22				46	11	15	32					47	13	27	15	21					45	12	10
		40	7	42	11	17				40	10	28	38				4.1	3.5	3.8				39	6	14				32	13	12	31					28	11	19	24	27					30	15	8
		32	9	50	5	18				46	11	36	35				3.7	0.5	3.4				46	10	14				41	14	19	13					41	23	23	23	25					41	18	13
		44	10	48	18	6				47	15	41	43				2.8	1.2	4.2				42	8	10				39	14	26	14					49	17	23	29	15					37	7	9
		45	9	46	6	12				40	11	45	36				0.2	1.8	4.1				42	6	18				45	18	16	27					43	6	15	16	21					49	14	11
		42	13	41	11	12				45	17	34	31				1.2	0.6	0.6				43	17	41				45	9	28	13					32	12	16	23	12					42	8	5
		39	19	44	8	9				38	7	31	25				2	2.8	0.7				32	5	20				38	10	25	25					42	8	26	15	12					30	6	6
		45	8	42	13	9				42	12	49	37				3.5	1.5	3.2				44	6	21				35	10	23	12					50	19	6	18	9					48	11	14
		39	11	38	16	17				39	12	33	33				3.2	2.5	2.5				42	12	20				34	12	15	38					43	8	23	10	15					50	22	12
		42	9	41	13	10				44	8	29	16				3.8	0.6	2.6				46	13	32				37	10	27	23					39	14	35	13	11					38	10	12
		38	12	44	6	7				43	11	35	34				4.2	0.9	2.5				41	8	36				47	11	22	30					43	14	36	12	18					48	29	8
		26	7	39	16	14				44	7	27	48				3	0.4	3.3				42	9	32				40	10	43	11					41	24	13	8	13					28	17	17
		29	9	46	17	16				1	14	40	42				3.5	1.5	1				47	9	39				40	15	16	14					40	11	13	19	21					39	24	12
		45	14	44	19	12				36	9	42	35				4	2	0.7				48	8	10				45	14	18	12					48	18	10	40	20					42	9	14
		42	10	42	15	11				50	9	44	31				4.2	3	2.4				47	9	19				49	12	9	23					36	12	14	12	12					41	11	14
					14	19						45	28				2.1	3.4	4.1				39	14	33				36	6	24	22						10	17	18	23						11	12
					8	11						42	47				2	2.4	4.2				40	12	42				39	11	32	25						11	21	22	21						12	12
					9	9						39	22				3.5	0.3	1.7				50	7	48				48	14	17	11						12	21	20	6						19	9
					12	10						35	29				4.1	0.4	3.9				43	11	50				42	14	25	31						11	27	15	13						8	8
					11	10						44	49				4	0.3	3.3				30	13	47				48	8	22	12						17	19	10	11						11	7
												40	38				0.3	0.1	4				30	10	27					7	28	25						6	9	12	28						9	21
												42	34				3.3	0.6	2.6				44	16	28					8	35	29						14	20	21	14						9	9
												30	30				1.1	0.9	0.2					17	31					10	21	31						9	14	19	15						18	24
												42	41				3.4	2.7	1.9					16	45					22	22	38							13	13	23							15
												39	34				3.7	3.6	0.3					9	28					7	23	10							30	22	27							7
																	2.5	1	1.1					11	45					13	23	33							24	14	17							7
																	2	0.2	0.9					13	28					12	25	37							23	17	15							24
																	2.1	1.2	3.3					16	43					12	41	35							20	19	19							21
																	2.8	3	3.6					12	33					19	28	32																23
																	2.3	3.3	4					6	39					7	19	12					The first 20 data points shown for WT and grk-2 mutant (FIG2F) are the same as in FIG3B											10
																	2.6	2	1.9					18	37					9	16	17					(the two experiments were run in parallel)											16
																	1.5	2.1	2.9						29					11	25	16																11
																	3.3	0.4	1.9						50						24	24																19
																	0.5	0.5	1						23						32	14																22
																	1	1.1	1.3						42						39	27																11
																	1.6	1.3	3.6						41						29	26
																	1.9	0.2	4						27						40	29
																	1	1.1	2.4						40							19
																	4	1.4	2.9						45							21
																	2.9	0.1	3.2						17
																	3	1.6	1.4						18
																	4	2.6	1.3
																	3.7	1	2.9
																	3.9	3	3.3
																		3.1
																		0.4
																		0.6
																		2.7
																		2.2
																		0.9
[truncated: 8 more columns]

## Sheet: FIG 3
FIG3A	Strains	WT	grk-2	che-2	grk-2; che-2		FIG3B	Strains	WT	grk-2	daf-10	grk-2; daf-10		FIG3C	Strains	WT	grk-2	che-2	grk-2; che-2	daf-10	grk-2; daf-10
	Numbers of squares covered	44	14	12	3			Number of squares covered	44	11	15	9			Distance traveled (cm)	2.6	0.2	0.1	2	1.1	2.1
		47	12	14	10				37	6	25	14				3.8	0.3	2.2	0.6	0.6	0.4
		46	9	5	11				45	12	13	15				3.2	0.1	0.2	0.5	1.2	0.2
		45	7	10	12				46	7	8	16				1.2	1	0.6	0.1	0.1	0.6
		48	9	14	12				50	10	7	7				3.9	0.2	1	1	1.5	1.5
		31	10	8	8				47	13	17	14				3.8	0.9	1.9	2.9	0.1	0.3
		40	5	9	8				28	11	11	7				0.9	0.1	0.1	0.6	0.6	0.2
		41	9	13	11				41	23	16	5				3.9	0.6	1.5	2.1	0.4	0.3
		35	8	8	9				49	17	9	6				1.6	1.1	2.3	0.2	0.1	1.2
		32	11	6	7				43	6	12	8				2.2	0.2	1.6	0.3	0.2	0.1
		21	12	10	6				32	12	10	16				2	1.2	1.5	0.1	0.3	0.4
		39	11	7	8				42	8	9	14				2.6	1.7	1.6	0.6	0.4	0.9
		44	14	11	5				50	19	23	11				3.2	2.4	0.1	1.3	0.7	0.2
		41	7	9	4				43	8	8	7				4	0.2	0.2	0.4	0.3	0.3
		40	9	10	8				39	14	16	12				3.9	1.1	1.2	0.5	0.8	0.4
		42	11	11	11				43	14	12	13				3.8	1.2	0.1	1.9	0.8	0.8
		32	11	12	10				41	24	19	28				4	0.8	0.3	0.7	0.6	1.1
		44	12	6	10				40	11	12	10				4	1.1	1	2.6	1.1	1.7
		44	8	8	7				48	18	10	15				3.9	0.7	1.4	2.2	0.3	1.2
		37	7	13	8				36	12	12	10				3.9	2.1	0.2	0.3	0.5	1.7
		45	13	7	12						11	6				4	0.1	0.4	0.9	1	1.9
		44	6	11	7						8	8				4	0.5	0.7	1.2	1.1	0.9
											16	7				4	1.1	1	1.9	0.6	0.1
											15	9				3.8	1.9	1.5	0.1	0.4	0.2
											10	10				3.8	1.2	1	0.4	1.2	1.2
																2.7	0.7	1.9	0.8	0.3	0.2
																3.2	0.2	0.3	0.1	0.6	1.1
									The data points shown for WT and grk-2 mutant (FIG3B) are the same as the first 20 data points in FIG2F							3.3	0.8	0.2	0.4	0.2	0.4
									(the two experiments were run in parallel)							3.7	1.6	0.7	0.6	0.1	1.7
																3.9	1.1	1.1	0.7	0.4	0.3
																		1.3	1.6	0.6	1
																		2		1.3	0.2
																		0.4		0.2	0.7
																		1.6		0.4
																		1.5		0.9
																		1.9		1.3
																		0.2		1.1
																		2.2		2.1
																		0.3
																		0.2
FIG3D		Strains	WT	che-2	che-2/WT		WT	grk-2	osm-9	ocr-2(ak47)	osm-9/WT	ocr-2(ak47)/WT	grk-2/WT		WT	odr-3	odr-3/WT		WT	odr-8	ttx-1(p767)	odr-8/WT	ttx-1(p767)/WT		WT	daf-10	daf-6	che-12	che-13	daf-10/WT	daf-6/WT	che-12/WT	che-13/WT		WT	che-1	che-14	odr-10	ttx-1(oy29)	che-1/WT	che-14/WT	odr-10/WT	ttx-1(oy29)/WT		WT	glr-1	glr-1/WT
		Number of squares covered	44	12	0.272727		34	9	36	13	1.05882	0.382353	0.264706		19	8	0.421053		39	40	31	1.02564	0.794872		41	8	21	10	12	0.195122	0.512195	0.243902	0.292683		36	47	44	27	45	1.30556	1.22222	0.75	1.25		43	45	1.04651
			47	14	0.297872		30	7	41	26	1.36667	0.866667	0.233333		36	22	0.611111		45	29	38	0.644444	0.844444		43	7	28	7	14	0.162791	0.651163	0.162791	0.325581		45	43	21	35	45	0.955556	0.466667	0.777778	1		34	40	1.17647
			46	5	0.108696		18	12	41	13	2.27778	0.722222	0.666667		39	47	1.20513		50	19	10	0.38	0.2		39	11	19	15	9	0.282051	0.487179	0.384615	0.230769		45	47	12	10	32	1.04444	0.266667	0.222222	0.711111		50	48	0.96
			45	10	0.222222		33	5	34	25	1.0303	0.757576	0.151515		34	20	0.588235		34	17	14	0.5	0.411765		45	6	16	18	8	0.133333	0.355556	0.4	0.177778		37	50	38	30	29	1.35135	1.02703	0.810811	0.783784		44	41	0.931818
			48	14	0.291667		26	11	44	19	1.69231	0.730769	0.423077		32	33	1.03125		50	36	32	0.72	0.64		50	9	22	16	19	0.18	0.44	0.32	0.38		36	48	27	30	25	1.33333	0.75	0.833333	0.694444		46	38	0.826087
			31	8	0.258065		43	6	39	9	0.906977	0.209302	0.139535		42	18	0.428571		46	17	25	0.369565	0.543478		34	7	16	19	8	0.205882	0.470588	0.558824	0.235294		48	43	19	40	48	0.895833	0.395833	0.833333	1		48	41	0.854167
			40	9	0.225		34	12	37	26	1.08824	0.764706	0.352941		35	28	0.8		30	29	31	0.966667	1.03333		50	4	26	13	8	0.08	0.52	0.26	0.16		46	33	41	37	31	0.717391	0.891304	0.804348	0.673913		50	40	0.8
			41	13	0.317073		31	7	49	32	1.58065	1.03226	0.225806		28	6	0.214286		41	26	34	0.634146	0.829268		38	6	18	15	14	0.157895	0.473684	0.394737	0.368421		38	46	17	13	32	1.21053	0.447368	0.342105	0.842105		49	43	0.877551
			35	8	0.228571		44	9	42	16	0.954545	0.363636	0.204545		36	37	1.02778		29	15	22	0.517241	0.758621		39	5	27	10	13	0.128205	0.692308	0.25641	0.333333		42	50	32	32	42	1.19048	0.761905	0.761905	1		45	42	0.933333
			32	6	0.1875		40	15	31	21	0.775	0.525	0.375		46	24	0.521739		44	13	19	0.295455	0.431818		35	11	11	11	20	0.314286	0.314286	0.314286	0.571429		44	34	30	33	15	0.772727	0.681818	0.75	0.340909		38	46	1.21053
			21	10	0.47619		38	23	44	11	1.15789	0.289474	0.605263		39	47	1.20513		48	14	38	0.291667	0.791667		44	8	12	17	19	0.181818	0.272727	0.386364	0.431818												42	44	1.04762
			39	7	0.179487		25	7	45	19	1.8	0.76	0.28		36	28	0.777778		42	21	37	0.5	0.880952		44	6	11	14	14	0.136364	0.25	0.318182	0.318182						Average	1.07772	0.691081	0.688584	0.829627		45	40	0.888889
			44	11	0.25		38	9	43	11	1.13158	0.289474	0.236842		29	14	0.482759		40	10	9	0.25	0.225		39	8	17	14	14	0.205128	0.435897	0.358974	0.358974						STDEV	0.234389	0.301973	0.218241	0.24977		35	31	0.885714
			41	9	0.219512		44	7	43	15	0.977273	0.340909	0.159091		42	34	0.809524		44	23	36	0.522727	0.818182		36	9	24	13	9	0.25	0.666667	0.361111	0.25						STERROR	0.0741203	0.0954923	0.0690138	0.0789841		44	42	0.954545
			40	10	0.25		47	10	35	41	0.744681	0.87234	0.212766		48	25	0.520833		34	10	21	0.294118	0.617647		39	11	8	10	8	0.282051	0.205128	0.25641	0.205128												42	35	0.833333
							46	11	32	34	0.695652	0.73913	0.23913		43	32	0.744186		21	31	39	1.47619	1.85714		45	11	17			0.244444	0.377778														41	48	1.17073
				Average	0.252306		32	13	33	15	1.03125	0.46875	0.40625		47	19	0.404255		43		33		0.767442		50	10	14			0.2	0.28
				STDEV	0.0809855		41	8	44	9	1.07317	0.219512	0.195122		44	9	0.204545		40		21		0.525		34	5	20			0.147059	0.588235														Average		0.962331
				STERROR	0.0209104		39	11	41	20	1.05128	0.512821	0.282051		46	37	0.804348		47		33		0.702128		50	8	11			0.16	0.22														STDEV		0.13135
							45	8	45	21	1	0.466667	0.177778		45	16	0.355556		50		40		0.8																						STERROR		0.0328374
							45	9	40	26	0.888889	0.577778	0.2		47	40	0.851064		45		37		0.822222						Average	0.191917	0.432284	0.331774	0.309293
															42	25	0.595238		36		42		1.16667						STDEV	0.0606374	0.152105	0.101646	0.114244
										Average	1.15633	0.566254	0.28721						32		22		0.6875						STERROR	0.0139112	0.0348952	0.0293426	0.0329795
										STDEV	0.38767	0.239429	0.141241			Average	0.663835		38		43		1.13158
										STERROR	0.0845965	0.0522477	0.0308214			STDEV	0.288166		35		21		0.6
																STERROR	0.0614372		39		31		0.794872
																			41		17		0.414634
																			43		37		0.860465
																					Average	0.586741	0.748239
																					STDEV	0.330278	0.318914
																					STERROR	0.0825695	0.060269
		Strains	WT	grk-2	tax-2	tax-2/WT		WT	osm-5	osm-10	odr-7	osm-5/WT	osm-10/WT	odr-7/WT		WT	mec-4	che-7	che-6	mec-4/WT	che-6/WT	che-7/WT		WT	odr-4	odr-5	odr-4/WT	odr-5/WT		WT	mec-3(e1338)	odr-1	odr-2	tax-4	mec-3(e1338)/WT	odr-1/WT	odr-2/WT	tax-4/WT		WT	grk-2	che-10	ttx-1(oy26)	che-10/WT	ttx-1(oy26)/WT		WT	osm-7	osm-11
		Numbers of squares covered	49	10	31	0.632653		47	14	16	37	0.297872	0.340426	0.787234		23	33	31	35	1.43478	1.52174	1.34783		38	47	34	1.23684	0.894737		49	27	43	36	26	0.55102	0.877551	0.734694	0.530612		47	20	19	46	0.404255	0.978723		45	15	32
			50	9	45	0.9		48	15	16	50	0.3125	0.333333	1.04167		39	33	19	38	0.846154	0.974359	0.487179		36	48	40	1.33333	1.11111		36	30	17	49	20	0.833333	0.472222	1.36111	0.555556		39	10	18	49	0.461538	1.25641		48	22	46
			45	14	41	0.911111		23	17	14	46	0.73913	0.608696	2		35	49	48	36	1.4	1.02857	1.37143		39	42	40	1.07692	1.02564		47	40	34	40	29	0.851064	0.723404	0.851064	0.617021		34	13	30	42	0.882353	1.23529		32	8	38
			35	8	48	1.37143		46	6	24	28	0.130435	0.521739	0.608696		40	45	39	33	1.125	0.825	0.975		46	47	39	1.02174	0.847826		36	41	37	41	20	1.13889	1.02778	1.13889	0.555556		40	10	13	47	0.325	1.175		49	13	38
			49	18	32	0.653061		29	6	25	21	0.206897	0.862069	0.724138		34	42	34	36	1.23529	1.05882	1		40	39	42	0.975	1.05		47	35	7	37	47	0.744681	0.148936	0.787234	1		45	11	23	46	0.511111	1.02222		39	14	43
			50	17	20	0.4		44	12	31	50	0.272727	0.704545	1.13636		25	30	32	47	1.2	1.88	1.28		31	33	38	1.06452	1.22581		50	39	50	32	37	0.78	1	0.64	0.74		38	16	41	41	1.07895	1.07895		49	46	34
			40	18	25	0.625		37	19	9	47	0.513514	0.243243	1.27027		41	25	38	46	0.609756	1.12195	0.926829		35	45	46	1.28571	1.31429		44	33	32	38	37	0.75	0.727273	0.863636	0.840909		41	14	22	46	0.536585	1.12195		47	21	43
			50	10	36	0.72		45	19	10	41	0.422222	0.222222	0.911111		28	28	44	49	1	1.75	1.57143		42	27	37	0.642857	0.880952		42	40	18	47	25	0.952381	0.428571	1.11905	0.595238		42	6	30	42	0.714286	1		48	37	23
			49	10	24	0.489796		39	17	16	33	0.435897	0.410256	0.846154		41	40	15	35	0.97561	0.853659	0.365854		40	43	43	1.075	1.075		36	43	47	12	42	1.19444	1.30556	0.333333	1.16667		39	7	17	46	0.435897	1.17949		45	25	45
			50	15	25	0.5		45	15	22	48	0.333333	0.488889	1.06667		43	44	43	24	1.02326	0.55814	1		34	32	48	0.941176	1.41176		39	45	27	11	36	1.15385	0.692308	0.282051	0.923077		36	9	19	44	0.527778	1.22222		47	32	26
			45	10	48	1.06667		47	10	14	41	0.212766	0.297872	0.87234		32	40	39	41	1.25	1.28125	1.21875		39	48	39	1.23077	1		42	41	13	28	40	0.97619	0.309524	0.666667	0.952381		41	11	32	39	0.780488	0.95122
			47	11	17	0.361702		30	13	29	45	0.433333	0.966667	1.5		50	35	41	49	0.7	0.98	0.82		42	48	43	1.14286	1.02381		42	44	40	28	22	1.04762	0.952381	0.666667	0.52381
			47	8	18	0.382979		50	18	8	37	0.36	0.16	0.74		49	47	42	48	0.959184	0.979592	0.857143		49	17	41	0.346939	0.836735		43	32	6	17	34	0.744186	0.139535	0.395349	0.790698					Average	0.605294	1.11104
			48	8	16	0.333333		40	20	11	34	0.5	0.275	0.85		36	50	22	49	1.38889	1.36111	0.611111		16	39	38	2.4375	2.375		40	22	49	44	28	0.55	1.225	1.1	0.7					STDEV	0.23057	0.110511
			23	6	33	1.43478		49	12	12	42	0.244898	0.244898	0.857143		47	36	37	49	0.765957	1.04255	0.787234		43	38	44	0.883721	1.02326		47	44	50	31	19	0.93617	1.06383	0.659574	0.404255					STERROR	0.0695194	0.0333203
			46	13	23	0.5		21	8	14	34	0.380952	0.666667	1.61905		36	46	50	50	1.27778	1.38889	1.38889		37	38	40	1.02703	1.08108		50	36	21	43	27	0.72	0.42	0.86	0.54
			29	8	24	0.827586										47	27	21	50	0.574468	1.06383	0.446809		40	33	36	0.825	0.9		45	22	47	29	31	0.488889	1.04444	0.644444	0.688889
			44	11	25	0.568182					Average	0.36228	0.459158	1.05193		50	45	40		0.9		0.8		50	36	34	0.72	0.68		36	42	20	30	25	1.16667	0.555556	0.833333	0.694444
			37	5	22	0.594595					STDEV	0.147825	0.242315	0.376011		38														32	26	32	47	37	0.8125	0.711111	1.04444	1.15625
			45	8	14	0.311111					STERROR	0.0369562	0.0605787	0.0940027		49			Average	1.03701	1.15703	0.958638				Average	1.07038	1.09761		38	38	42	33	29	1	0.976744	0.767442	0.763158
			39	10	25	0.641026										50			STDEV	0.270172	0.337681	0.351351				STDEV	0.419896	0.364184		35	38	10	43	46	1.08571	0.263158	1.13158	1.31429
			45	13	40	0.888889										41			STERROR	0.0636802	0.0818997	0.0828141				STERROR	0.0989704	0.085839		39	36	35	47	37	0.923077	0.853659	1.14634	0.948718
			47		15	0.319149										34														41	44	45	35	39	1.07317	1.55172	1.2069	0.95122
			30		15	0.5																								43	44	34	45	45	1.02326	0.829268	1.09756	1.04651
			50		34	0.68																								45		26	48			0.702703	1.2973
			40		39	0.975																								43		43	45			0.977273	1.02273
			49		28	0.571429																								38		46	42			1.17949	1.07692
																														41		37	46			0.880952	1.09524
					Average	0.672573																								29		36	46			0.878049	1.12195
					STDEV	0.296033																								41
					STERROR	0.0569716																								37
																														44
																														39
																														42
																														41
Strains	mut/WT	SEM	Pvalue																															Average	0.895712	0.790276	0.894672	0.791636
																																		STDEV	0.20283	0.345927	0.282935	0.239245
daf-10(e1387)	0.19	0.01	***																															STERROR	0.0414025	0.064237	0.0525396	0.0488356
che-2(e1033)	0.25	0.02	***
grk-2(gk265)	0.28	0.03	***
che-13(e1805)	0.31	0.03	***
che-12(e1812)	0.33	0.02	***
osm-5(p813)	0.36	0.03	***
daf-6(e1377)	0.43	0.03	***
osm-10(n1602)	0.45	0.06	***
osm-7(n1515)	0.5	0.07	***
ocr-2(ak47)	0.56	0.05	***
odr-8(ky31)	0.58	0.08	***
che-10(e1809)	0.6	0.06	***
odr-3(n1605)	0.66	0.06	***
tax-2(p691)	0.67	0.05	***
che-14(e1960)	0.69	0.09	*
odr-10(ky32)	0.68	0.06	*
ttx-1(p767)	0.74	0.06	***
odr-1(n1936)	0.79	0.06	**
tax-4(p678)	0.79	0.04	*
ttx-1(oy29)	0.82	0.07	ns
osm-11(n1604)	0.83	0.07	ns
odr-2(n2145)	0.89	0.05	ns
mec-3(e1338)	0.89	0.04	ns
che-7(e1128)	0.95	0.08	ns
glr-1(n2461)	0.96	0.03	ns
odr-4(n2144)	1	0.09	ns
ocr-2(ok1711)	0.99	0.07	ns
odr-5(ky9)	1	0.08	ns
gcy-35(ok769)	1.01	0.04	ns
mec-4(e1339)	1.03	0.06	ns
odr-7(ky4)	1.05	0.09	ns
che-1(ot75)	1.07	0.07	ns
ttx-1(oy26)	1.11	0.03	ns
osm-9(ky10)	1.15	0.08	ns
che-6(e1126)	1.15	0.08	ns
[truncated: 7 more columns]

## Sheet: FIG4
FIG4A	Strains	WT	grk-2	egl-4	grk-2; egl-4		FIG4B	Strains	WT	grk-2	egl-4	grk-2; egl-4			FIG4C	Strains	grk-2; egl-4	grk-2; egl-4; osm-6p::egl-4					FIG4D
	Number of squares covered	42	8	50	41		Number of squares covered		55	12	116	76				Number of squares travelled	26	24					Strains	WT													grk-2
		43	10	50	33				61	8	129	52					23	17						1.16667	0	0.333333	0	0	1.83333	1.5	1	0.333333	1.83333	0			11.8333	13.3333	7.66667	10.6667	4.33333	4	8	16.1667	6.5	1	9	23
		50	12	48	43				51	14	114	68					37	14						0	0.333333	3	0.666667	1.83333	3	2.33333	2.83333	0.5	1	0			16.5	12.8333	9.83333	7.16667	6	7.16667	7.5	8.5	6.33333	3	21.6667	10.8333
		49	14	49	33				105	15	95	44					42	13						1	0	1.33333	0.5	1	3	2	2.16667	0	2	1.66667			3.5	13.3333	22	7.33333	9.66667	0.5	12.3333	3	27.1667	16.3333	36	20.8333
		38	7	50	8				95	14	132	31					25	29						0.666667	1.33333	0	0.5	2.66667	0.333333	0.833333	1.66667	2.33333	0	0			18.5	7.83333	12.5	13	0	0	2.66667	1.5	12.8333	15.6667	20.5	0
		47	9	49	33				70	18	88	63					40	18						0	0.666667	0.5	0	0	0.666667	1.83333	1.5	1.5	2	3			6.83333	1.16667	11.3333	4.16667	0	1.66667	8.33333	11	8.66667	14.1667	7.16667	16.8333
		41	9	50	29				77	13	144	49					44	21						0	0	0	0.5	2.16667	0.166667	2	0.166667	2	0.333333	1.33333			4.16667	6	21.1667	15.3333	8.16667	0.333333	2.83333	8.5	10.3333	21.3333	24.3333	10.3333
		43	12	45	22				83	12	111	49					33	10						1.83333	0	0.833333	0.833333	1	1	0.666667	0	1	2.66667	2.66667			15.6667	2.16667	6.66667	10.6667	9.66667	4.83333	8.83333	8.5	5.5	3	24.1667	8.16667
		46	10	50	35				92	15	96	62					32	13						2.5	0	0	0	0	5.33333	0	0	0	3.83333	0			8.83333	0.833333	15.1667	6.66667	5	0.5	5.83333	5.66667	0	8.83333	8.66667	1.66667
		37	7	49	30				67	16	137	26					22	19
		42	11	42	32				92	7	135	58					42	16
		45	15	48	33				76	10	148	82					42	21
		43	14	42	36				98	14	99	50					40	19
		46	16	49	28				62	16	121	41					41	6
		40	12	42	42				79	12	147	59					27	7
		47	11	43	39				64	14	132	39					34	7
		40	11	50	37				45	19	146	38					39	8
		44	11	47	30				59	13	126	42					44	12
		42	13	44	22				61	15	111	45					27	23
		48	8	49	31				55	19	96	51					40	22
		41	10	50	31				61	11	120	63					17	24
		39	13	48	40				78	15	124	56					40	10
									69	19	141	77					21	7
									71	15	85	42					41	22
									56	9	93	42					25	9
																	34	8
																	27	31
																	16	16
																	39	19
																	48	18
																	26	25
																		23
																		8
[truncated: 31 more columns]

## Sheet: FIG5
FIG5A	Strains	WT	grk-2	atpf-1	grk-2; aptf-1			FIG5B
	Number of squares covered	48	12	36	22			Strains	WT													grk-2													aptf-1													aptf-1; grk-2
		46	8	41	17				1.33333	0.333333	0	0.333333	0.833333	0	3.5	0	0	0	1	0		9.5	19.3333	26	26.6667	7.83333	21	4.66667	5.83333	3.83333	26.6667	20	10			0	1.5	0	0	0	0	0	0.5	9.16667	0	0	0.333333		0
		48	8	47	17				1.16667	1	0	0.333333	0.5	0	0.333333	1.5	0	0	0	0.166667		10	10.8333	16.6667	38.5	14	27	25.5	23.8333	11.8333	13.5	26.8333	19.5			3.66667	0	0	0	0	0	2.5	5	0	0	0	1.16667		0
		44	6	46	13				2.5	0	1.16667	0	1.5	0	0	8.16667	0	3	0	0		9.66667	34.3333	33.1667	16	8.5	18.6667	17.1667	14.5	9.33333	7.83333	28.1667	31.1667			1.33333	0	0.333333	0	0	0.166667	3.66667	5	0	0	0.166667	0		1
		48	6	46	10				3.66667	0.333333	0	0	0.5	0	0	15.8333	0	0	0	0.5		0	9.33333	21.8333	31.3333	7.16667	9.33333	12	1.16667	12	4.83333	30.1667	29.8333			0.166667	0	0.333333	0	0.5	0.833333	5.66667	0	0	0	0.166667	1.16667		5
		46	8	32	15				0.166667	1.83333	0	0	0	0	0	8.83333	0	1.16667	0	1.16667		1.66667	16.5	17	37.3333	10.8333	11.1667	10.3333	14.8333	9	9.33333	13.5	31.1667			0	0.333333	0	0.333333	0.166667	0.666667	0.5	0	0	0	0	0.833333		0.833333
		46	10	33	17				0	0	0	0	0	0	0.666667	3	0	0	2.83333	0.333333		5.83333	14.5	17.1667	37.8333	8.83333	12	6.33333	0	14.8333	1.5	19.3333	34			1.33333	0	0	0	0	0.666667	0	9	0	1.5	0.166667	0		1
		50	8	32	8				1.33333	1	0	0	0	2.83333	2	1.33333	0	0	0	0.666667		13.6667	14.6667	14.5	27.3333	6.5	7.33333	11.6667	0	14.6667	7.16667	11	28.6667			0	0.5	0	0	0	0	0	0	0	2.5	0	0		0.166667
		47	8	45	15				0	0	2.83333	0.666667	0	8	0	1.5	4.33333	0	0	0		2.83333	4.5	15	25.1667	2.5	9	1.33333	2	10.8333	0	7.33333	28.1667			0	0	0	0	0	0	0	0	0	3.33333	0	0		1.5
		50	10	47	15
		45	9	46	15
		35	14	35	15
		49	8	49	32
		50	18	47	14
		40	17	43	24
		50	18	47	20
		49	10	49	22
		50	10	49	22
		45	15	50	25
		47	10	45	19
		47	7	50	12
			10		7
			12		14
			12		36
			10		17
			14		16
			13		19
			7		13
			8		18
			9		17
			13		15
			14		16
			11		16
			12		15
			10		17
			9		19
			10		19
			6		17
			9		10
			11		25
			9		13
			11		25
			8		14
			9		33
			14		22
			12		17
			7		21
					12
					19
					9
					12
					11
					17
					14
					12
					17
					12
					20
					18
					24
					17
					14
[truncated: 17 more columns]

## Sheet: FIG6
FIG6A	Strains	WT	grk-2	npr-1	grk-2; npr-1		FIG6B	Strains	WT	grk-2	npr-1	grk-2; npr-1		FIG6C	Strains	WT	grk-2	npr-1	grk-2; npr-1		FIG6D	Strains	WT	grk-2	flp-18	grk-2; flp-18		FIG6E	Strains	WT	grk-2	flp-21	grk-2; flp-21		FIG6F	Strains	WT	grk-2	grk-2; npr-1	grk-2; npr-1; RMGp::npr-1	grk-2; npr-1; sra-6p::npr-1
	Number of squares covered	41	8	47	38			Number of squares covered	65	21	104	109			Distance traveled (cm)	0.2	0.7	3.2	0.6			Number of squares covered	35	14	31	20			Number of squares covered	34	13	40	12			Number of squares covered	45	9	47	9	25
		38	7	34	50				75	18	89	90				2.5	2	0.5	2				39	4	37	22				30	22	35	8				42	13	46	15	36
		32	8	48	36				76	8	74	72				4.2	1.4	3.1	3.2				44	6	38	23				38	12	44	11				50	5	44	16	28
		46	7	50	50				54	22	118	74				2.3	0.7	1	3.8				42	5	31	17				33	12	47	10				44	8	43	18	42
		40	6	49	47				56	21	91	85				2.6	1.7	0.4	2.5				26	8	43	11				26	11	36	14				42	10	50	11	27
		37	7	48	48				44	16	113	100				1.9	2.6	0.5	2.6				39	13	44	20				43	6	50	21				48	20	48	10	44
		44	7	44	39				39	16	63	46				2.2	0.7	1.1	2.5				40	9	36	21				34	12	48	9				38	13	44	17	43
		37	9	48	42				60	10	100	102				4	1.4	3	4				41	15	32	18				31	17	42	23				43	6	46	13	50
		28	17	49	50				72	18	78	107				2.5	2	3.5	1.9				43	8	41	14				44	19	47	13				45	10	47	26	43
		50	8	49	46				44	9	124	77				0.7	0.7	0.2	1.6				36	10	42	16				40	15	44	12				38	10	44	26	47
		29	9	50	25				51	25	123	118				3.3	0.2	2.2	0.6				32	10	29	21				38	27	39	11				43	17	48	30	43
		46	6	48	33				68	18	62	61				3.9	0.8	2.5	4				37	12	41	24				25	7	48	11				29	10	31	12	40
		31	11	49	48				61	11	94	56				0.1	1	3.6	2.3				42	12	39	25				38	9	37	9				41	11	32	11	46
		42	10	50	39				72	17	110	48				2.7	0.7	2.6	2.2				48	13	45	27				44	7	39	11				37	12	45	7	30
		36	11	38	40				88	16	112	64				3.1	0.6	3.2	3.5				45	5	35	22				47	10	41	10				39	12	37	6	34
		49	8	31	36				81	13	57	64				4.1	0.2	2.6	1.5				46	12	36	15				46	11	38	12				44	9	36	9	44
		39	8	50	37				86	12	94	91				3.9	2.6	4.1	4.1				47	13	30	20				32	13	39	11				46	10	50	6	43
		44	9	49	40				34	9	92	51				2.9	0.1	4	4				42	15	40	31				41	14	42	13				39	11	44	11	42
		45	9	49	50				49	15	95	121				2.9	0.2	3.3	4				41	9	38	45				39	14	43	12				41	21	46	12	46
		43	8	41	28				77	26	122	49				4	1.7	1.1	0.6				37	11	26	26				45	18	42	11				42	11	47	16	45
		38		45	32				78	16	81	45				4	2.1	1.5	0.9				43		45	32				45	9		12				38	9		5	43
		44		46	41				81	15	112	61				1.8	1.2	2.4	0.7				40			21				47			7							6	45
		43		31	47				69	11	126	53				2.7	1.1	1.7	1				44			22				48			10							7	47
		30		33	46						94	101				4.1	0.7	3.3	0.5				38			38				46			12							10	43
		48		41	39						80	110				0.5	1	3.2	0.9				44			16				50			18							7	42
		47		37	41						63	122				0.6	0.7	2.1	1.1				39			24							12							9	50
		48		40	39											4	1	1.6	0.3				41			14														9	35
		39		50	49											1.6	1.9	3.6	4				37			18														14	46
		43		50	42											1.7	0.3	2.1	0.2							13														25	39
				50	38											1.4	0.9	3.9	1.7							19														11	42
					37											2.1	0.1	0.9	2.2																					11	49
					40											1.1	0.6	4	0.4		The data points shown for WT and grk-2 mutant (FIG6D) are the same as in FIGS4A																			13	39
					40											1.8	1.9	4	1.4		(the two experiments were run in parallel)																			12	46
					33											3.9	0.1	0.2	2.9
					44											3.5	0.7	4	4
					45											4	0.9	0.1	2.2
					50											4	1	0.2	0.9
					38											4	0.8	3.8	4
					44											1.8	1.4	4	0.5
					30												2.5		1.1
					44												1.1		0.3
					48												1.4		0.6
																	0.1		1.6
																	0.2		3
																	1.2		0.6
																	1		3
																	1.6		4
																	0.3		0.2
																	0.6		0.4
																	0.3
																	1.1

## Sheet: FIG7
FIG7A	Strains	WT	grk-2	flp-1	grk-2; flp-1		FIG7B	Strains	WT	grk-2	grk-2; flp-1	grk-2; flp-18	grk-2; flp-1; flp-18		FIG7C	Strains	grk-2; flp-1	grk-2; flp-1; flp-1p::flp-1		grk-2; flp-1	grk-2; flp-1; twk-47p::flp-1
	Number of squares covered	43	9	44	31			Number of squares covered	36	7	12	22	30			Number of squares covered	32	27		31	21
		34	10	42	27				50	10	30	23	20				27	7		36	12
		50	10	37	32				49	8	23	18	36				40	8		37	14
		44	14	39	39				42	8	29	17	24				37	13		36	17
		46	9	44	20				4	9	21	12	13				35	10		21	21
		48	7	49	39				47	11	23	28	23				38	9		39	20
		50	11	50	32				48	12	25	37	15				25	17		35	18
		49	15	48	39				41	14	29	27	14				18	11		27	17
		45	7	38	32				42	13	16	17	34				32	12		16	17
		38	10	50	37				48	10	45	14	37				32	18		18	24
		42	8	42	39				44	13	38	23	33				41	7		32	15
		49	7	38	21				45	9	30	16	45				37	12		17	12
		43	5	45	34				43	11	32	26	31				34	13		31	26
		47	4	41	32				47	11	48	22	43				40	8		32	21
		46	9	45	24				48	9	28	20	42				29	7		27	27
		42	14	41	20				44	11	30	21	40				35	14		30	11
		36	4	27	22				45	7	41	17	34				34	8		24	9
		39	8	37	42				44	8	45	22	25				20	15		43	28
		42	3	46	27				39	11	33	17	25				30	11		28	22
		40	8	29	21				41	14	40	23	36				29	14		29	12
		49		42	30						34	20	44				33	21		37	11
		36		23	19						37	22	36				37	34		21	24
				48	16						33		30				26	11		31	20
				30	15						25		42					9		22	12
				47	32						46							15		31	11
				49							26							14		26	15
											25							11		36	19
											36							7		40	15
																		8		41	16
																		8		41	12
FIG7D	Strains	WT	grk-2	grk-2; npr-1	grk-2; flp-1; npr-1		FIG7E	Strains	WT	grk-2	grk-2; npr-1	grk-2; flp-1; npr-1		FIG7F	Strains	grk-2	grk-2; npr-6	grk-2; frpr-7
	Distance traveled (cm)	1	1.2	4	0.6			Number of squares covered	44	10	39	30			Number of squares covered	14	11	23
		0.7	1.7	4.1	4.1				45	12	49	34				8	10	14
		3.8	0.2	3.9	3.8				38	7	48	48				9	7	15
		0.3	0.5	3	2				39	11	48	46				10	10	8
		0.9	0.7	3.5	4				42	14	49	50				13	9	14
		0.3	1.1	4.1	1				40	13	39	48				8	6	18
		1.2	0.1	1.6	2.3				38	10	40	47				11	5	17
		3.1	0.3	3.2	3.9				45	12	38	48				6	8	14
		3.6	0.3	2	0.9				49	5	37	46				9	8	10
		0.2	0.5	2	3				50	11	40	33				12	7	13
		1.8	0.6	1	3.7				48	12	35	38				9	8	12
		4.1	0.1	1.5	3.1				48	9	42	44				20	11	15
		1.3	0.5	3	4.1				42	11	44	50				7	10	12
		0.6	1	3.1	3				37	12	47	37				9	21	26
		3.9	1.4	1	1.2				47	9	47	49				10	9	12
		0.6	1.5	1.4	2.3				40	11	48	49				13	8	16
		3.1	0.1	3.6	1.4				44	12	49	43				12	13	27
		4.2	0.2	2.5	2.1				45	16	40	45				9	13	12
		3.2	0.6	3	3.1				29	11	39	43				13	24	18
		3.2	2.7	3.1	4				40	11	38	45				16	8	11
		0.6	2	2.7	3.2							48				10	14	16
		1	0.2	2.5	2.5							40				8	8	17
		1.6	0.3	1	2.7							37				9	10	19
		3	0.5	1.1	2.5											7		11
		0.6	0.6	2.1	2.7											15		10
		0.2	0.6	2.6	2											5		14
		1.4	0.7	3.1	3.3											10		18
		0.2	0.5	3.2	2.8											12		9
		0.9	3.1	2.8	1.8											15		11
		2.5	1	2.5	4.2											10		17
		3.9	3.4	3	2.7											11		17
		0.2	1.6	0.2	1.7											9		9
		0.5	0.9	0.6	2.1											13		13
		0.7	1.6	1.1	4.2											8		11
		0.5	0.6	4	3.2													11
		0.6	0.6	2.7	3.6													10
		1.4	2.7	1.5	0.8													10
		2	0.2	1.2	4.2													16
		4.2	0.6	2	3.7													13
		3.3	1.5	2.4	0.4
		2.5	1.6	2.1	3.7
		3.1	1.4	3.9	0.5
		3	2.3	0.2	2.6
		4	1	1.3	3.8
		2.5	0.4	3.5	1.1
		4.4	0.5	3.6	0.6
		2.7	1.1	4.1	1.5
		3.1	1.5	0.3	1.4
		3.6	0.9	0.6	1
		4.3	1.7	3.5	0.6
		4.2	1.4	3.6	3.1
		1.7		1.6	1.1
				0.6	0.6
				2.2	1.5
				3.9	1.4
					1
					0.6
					3.1
					0.5
					0.6
					3
					0.7
					1.4
					2.1
					3.1
					0.6
					4.1

## Sheet: FIG8
FIG8B	Strains	flp-1	grk-2; flp-1		FIG8C	Strains	flp-1	grk-2; flp-1		FIG8D	Strains	WT	flp-1; FLP-1	WT; FLP-1
	FLP-1::mCherry fluorescence (background substracted)	1149	1879			unc-122::GFPfluorescence (background substracted)	10183	31693			Number of squares covered	41	41	41
		189	1443				5012	24124				50	38	32
		5059	2417				40284	4615				43	45	30
		147	8047				6733	669				31	50	9
		369	1581				8154	3077				23	44	46
		1912	1157				15573	27455				46	37	21
		872	3725				46149	2138				42	38	23
		60	2776				1009	14133				44	42	48
		357	2879				6260	14303				39	50	10
		1638	3918				16357	57385				39	46	44
		561	2908				1968	31400				49	47	45
		1534	1870				27559	31704				42	49	38
		238	455				1293	65389				47	49	48
		931	415				13774	887				46	47	12
		579	123				33193	2193				49	39	44
		134	1863				35294	59331				46	43	48
		491	1299				43288	11291				50	44	23
		631	311				59174	7566				41	49	44
		518	757				21783	13092				48	48	20
		402	629				33592	3916				41	37	43
		817	976				57830	65405				49	50	24
		629	575				61610	11275				48	50	18
		58	943				17304	41114				50	48	36
		150	612				2671	33588				44	48	48
		337	834				11588	36388				42	38	17
		1006	2116				9730	3234				39	46	32
		1656	3317				35045	30437				49	47	25
		493	3468				32908	15745				29	40	42
		1563	1850				14327	28642				48	37	28
		2250	1352				34049					43		40
		2281	579									47		21
		466	1109									50		27
		1081	814									50		44
		548	1506									46		37
		692	1897									47		34
		412	1526									40		18
		386	2172									44		47
		232	409									49		16
		184	1464									47		50
		167	1246											28
		457	413											18
		589	501											48
		2672	5270											48
		2146	3004											49
		7460	4088											42
		10274	2383											49
		1940	16901											48
		1210	10697
		1929	4269
		502	3219
		680	12676
		3604	5546
		290	10161
		839	4923
		1085	395
		800	171
		2348	403
			6897
			2260

## Sheet: FIGS1
FIGS1A	Strains	WT	grk-2	pdfr-1	grk-2; pdfr-1		FIGS1B	Strains	WT	grk-2	tph-1	tph-1; grk-2
	Number of squares covered	37	8	21	5			Numbers of squares covered	32	10	48	13
		25	13	24	4				37	12	47	25
		28	7	24	4				42	12	45	25
		32	9	26	8				48	13	45	20
		41	28	35	6				45	5	47	19
		44	11	25	5				46	11	50	18
		40	7	22	6				47	15	49	18
		32	9	20	6				42	14	48	19
		44	10	31	7				41	9	50	11
		45	9	17	6				37	17	50	15
		37	13	21	2				43	18	48	15
		32	19	20	4				40	20	47	10
		25	8	28	4				44	10	48	8
		23	7	19	5				38	8	38	11
		42	11	24	9				44	11	48	8
		50	10	43	5				39	5	47	12
		44	10	38	3				41	15	46	23
		45	5	40	5				37	7	44	10
		36	9	34	7				38	12	50	16
		41	12	28	7				42	11	50	34
		44	8	38	6				39	12	50	30
		39	8	18	5				44	11	48	18
		42	26	22	5				44	19	49	15
			11	17	4				46		37	17
			14		6				35		50	17
			10		2				47		49	14
					6						48	18
					4						50	19
											47	18
											48	13
											50	18
											49	16
											40	12
												14
												15
												22
												20
												17
												16
												21
												23

## Sheet: FIGS2
FIGS2	Strains	WT	grk-2	grk-3; nmr-1p::grk-2
	Body bends per minute	50	36	47
		53	42	46
		52	46	52
		55	32	50
		55	42	43
		57	49	48
		51	44	49
		58	43	54
		50	40	47
		51	39	54
		48	33	55
		44	25	53
		42	36	47
		37	42	53
		38	43	39
		42	32	50
		43	35	52
		52	41	50
		54	30	36
		48	41	49

[truncated: 3 more sheets: FIGS3, FIGS4, FIGS5]
